# Supplementary material for: Structural basis of Fanconi anemia pathway activation by FANCM
Source: EMBO J. 2025 May 30;44(14):4013–36. doi: 10.1038/s44318-025-00468-3 (PMC12263834; doi:10.1038/s44318-025-00468-3)
Supplement: Supplementary file 3 — Source data Fig. 1 [file 44318_2025_468_MOESM3_ESM.zip]

Archive with 25 entries (18 files):
- Figure 1/
- Figure 1/.DS_Store
- Figure 1/1D/
- Figure 1/1D/FANCD2 and FANCI Ub timecourse.pzfx
- Figure 1/1E/
- Figure 1/1E/Uncropped data from Figure 1E.pdf
- Figure 1/1F/
- Figure 1/1F/FANCD2 FANCI ubiquitination with USP1 UAF1.prism
- Figure 1/1G/
- Figure 1/1G/Coomassie gel uncropped.tif
- Figure 1/1G/FANCD2 Western uncropped.tif
- Figure 1/1G/FANCI Western uncropped.tif
- Figure 1/1G_updated/
- Figure 1/1G_updated/1G_FANCD2 Western uncropped.tif
- Figure 1/1H/
- Figure 1/1H/FANCD2 FANCI ubiquitination.pzfx
- __MACOSX/._Figure 1
- __MACOSX/Figure 1/._.DS_Store
- __MACOSX/Figure 1/1D/._FANCD2 and FANCI Ub timecourse.pzfx
- __MACOSX/Figure 1/1E/._Uncropped data from Figure 1E.pdf
- __MACOSX/Figure 1/1F/._FANCD2 FANCI ubiquitination with USP1 UAF1.prism
- __MACOSX/Figure 1/1G/._Coomassie gel uncropped.tif
- __MACOSX/Figure 1/1G/._FANCD2 Western uncropped.tif
- __MACOSX/Figure 1/1G/._FANCI Western uncropped.tif
- __MACOSX/Figure 1/1H/._FANCD2 FANCI ubiquitination.pzfx
