# Supplementary material for: Structural basis of Fanconi anemia pathway activation by FANCM
Source: EMBO J. 2025 May 30;44(14):4013–36. doi: 10.1038/s44318-025-00468-3 (PMC12263834; doi:10.1038/s44318-025-00468-3)
Supplement: Supplementary file 4 — Source data Fig. 4 [file 44318_2025_468_MOESM4_ESM.zip]

Archive with 29 entries (26 files):
- Figure 4/
- Figure 4/.DS_Store
- __MACOSX/Figure 4/._.DS_Store
- Figure 4/4C/
- Figure 4/4D/
- Figure 4/4C/rSUM_k0521_gH2AX_rFANCD2_WTa.jpg
- __MACOSX/Figure 4/4C/._rSUM_k0521_gH2AX_rFANCD2_WTa.jpg
- Figure 4/4C/SUM_k0521_gH2AX_rFANCD2_IDb.jpg
- __MACOSX/Figure 4/4C/._SUM_k0521_gH2AX_rFANCD2_IDb.jpg
- Figure 4/4C/SUM_k0521_gH2AX_rFANCD2_IDc.jpg
- __MACOSX/Figure 4/4C/._SUM_k0521_gH2AX_rFANCD2_IDc.jpg
- Figure 4/4C/SUM_k0521_gH2AX_rFANCD2_4Cb.jpg
- __MACOSX/Figure 4/4C/._SUM_k0521_gH2AX_rFANCD2_4Cb.jpg
- Figure 4/4C/rSUM_k0521_gH2AX_rFANCD2_4Cb.jpg
- __MACOSX/Figure 4/4C/._rSUM_k0521_gH2AX_rFANCD2_4Cb.jpg
- Figure 4/4C/rSUM_k0521_gH2AX_rFANCD2_8Ma-1.jpg
- __MACOSX/Figure 4/4C/._rSUM_k0521_gH2AX_rFANCD2_8Ma-1.jpg
- Figure 4/4C/SUM_k0521_gH2AX_rFANCD2_8Ma-1.jpg
- __MACOSX/Figure 4/4C/._SUM_k0521_gH2AX_rFANCD2_8Ma-1.jpg
- Figure 4/4C/rSUM_k0521_gH2AX_rFANCD2_IDb.jpg
- __MACOSX/Figure 4/4C/._rSUM_k0521_gH2AX_rFANCD2_IDb.jpg
- Figure 4/4C/SUM_k0521_gH2AX_rFANCD2_WTa.jpg
- __MACOSX/Figure 4/4C/._SUM_k0521_gH2AX_rFANCD2_WTa.jpg
- Figure 4/4C/rSUM_k0521_gH2AX_rFANCD2_IDc.jpg
- __MACOSX/Figure 4/4C/._rSUM_k0521_gH2AX_rFANCD2_IDc.jpg
- Figure 4/4D/.DS_Store
- __MACOSX/Figure 4/4D/._.DS_Store
- Figure 4/4D/I1827D survival data.prism
- __MACOSX/Figure 4/4D/._I1827D survival data.prism
