# Supplementary material for: Structural basis of Fanconi anemia pathway activation by FANCM
Source: EMBO J. 2025 May 30;44(14):4013–36. doi: 10.1038/s44318-025-00468-3 (PMC12263834; doi:10.1038/s44318-025-00468-3)
Supplement: Supplementary file 5 — Source data Fig. 5 [file 44318_2025_468_MOESM5_ESM.zip]

Archive with 11 entries (8 files):
- Figure 5/
- Figure 5/.DS_Store
- __MACOSX/Figure 5/._.DS_Store
- Figure 5/5C-H/
- Figure 5/5B/
- Figure 5/5C-H/.DS_Store
- __MACOSX/Figure 5/5C-H/._.DS_Store
- Figure 5/5C-H/translocase assay data Figure 5C-H.xlsx
- __MACOSX/Figure 5/5C-H/._translocase assay data Figure 5C-H.xlsx
- Figure 5/5B/Figure 5B data.prism
- __MACOSX/Figure 5/5B/._Figure 5B data.prism
