# Supplementary material for: Structural basis of Fanconi anemia pathway activation by FANCM
Source: EMBO J. 2025 May 30;44(14):4013–36. doi: 10.1038/s44318-025-00468-3 (PMC12263834; doi:10.1038/s44318-025-00468-3)
Supplement: Supplementary file 5 — Source data Fig. 5 [file 44318_2025_468_MOESM5_ESM.zip › Figure 5/5C-H/translocase assay data Figure 5C-H.xlsx]

## Sheet: Figure 5C
[DNA] nM	ATPase dsDNA			ATPase HJ
0	-14.6204	-14.6204	-10.633	-21.9307	1.9937	1.9937
4	1.32913	17.2787	5.31652	61.8046	55.8235	121.615
8	9.30392	13.2913	9.30392	103.672	121.615	67.7857
16	13.2913	29.2409	9.30392	127.597	139.559	49.8424
32	41.2031	77.0896	65.1274	229.275	193.389	259.181
64	81.077	85.0644	65.1274	259.181	205.351	205.351
128	97.0266	120.951	89.0518	348.897	360.859	265.162

## Sheet: Figure 5D
	FANCMc						trFANCM
Time (mins)	Branch migration			ATP hydrolysis			Branch migration			ATP hydrolysis
0	43950	45558	44491	237202	248626	243496	37969	42420	37163	215878	250486	212793
0.66667	43342	45225	44009	233063	245547	240398	37396	41927	36584	213717	246979	209933
1.33333	43026	44669	43727	232267	244424	237610	37158	41316	36269	211237	244923	207348
2	42752	44478	43486	231205	242285	236888	36761	40979	36169	210581	241773	205223
2.66667	42560	44433	43234	228212	240735	235237	36651	40883	35714	207323	240818	204662
3.33333	42415	43793	43049	226392	238791	234795	36381	40173	35597	206841	238165	203084
4	41819	43859	42999	226117	238246	233063	35939	40167	35355	205565	236539	202462
4.66666	41597	43432	42889	225014	237101	232075	35878	39835	35293	204798	235794	200791
5.33333	41728	43708	42543	222597	235064	230886	35706	39694	34912	203412	235212	199651
6	41622	43192	42416	223351	234038	229892	35467	39646	34697	202067	233945	199501
6.66666	41262	43204	42110	220851	234067	227709	35226	39577	34708	201435	233376	198368
7.33333	41070	42958	42351	220981	233924	227770	35128	39085	34549	199624	232257	196608
8	40995	42638	42017	219437	232547	226979	34907	39090	34394	199601	230417	196913
8.66666	40898	42637	41857	218669	231755	226639	34626	38852	34104	198000	230376	196203
9.33333	40739	42482	41653	218191	228656	223124	34560	38729	34095	197777	229355	196130
10	40497	42361	41349	216981	229069	223880	34603	38956	33953	197353	227385	194519
10.6667	40461	42124	41447	214572	228275	223398	34292	38144	33715	196015	226970	193631
11.3333	40323	42063	41273	215951	226444	222095	33994	38304	33542	195399	227090	192678
12	39934	41880	41203	214678	226596	221753	34171	38212	33652	194492	225546	192067
12.6667
13.3333	59034	60991	61034	222645	229359	234093	45708	44544	41797	212249	221126	205302
14	68008	70068	69946	218771	226226	228074	50298	44816	44981	204887	220478	198131
14.6667	75285	77428	77257	215610	223192	224850	54931	47288	48274	198239	217023	193576
15.3333	81492	84098	84424	213732	220790	223156	59231	49474	50924	193189	213502	189144
16	87739	90301	90036	210904	218544	220803	62630	51109	53291	189395	208819	186269
16.6667	93276	96416	96210	208470	217361	219037	66055	53714	55368	185166	205041	181297
17.3333	98917	101831	101861	207147	214589	217058	68665	54122	57360	181217	202049	177608
18	104123	107163	107143	205912	214188	215857	71507	56063	59246	177335	197486	174641
18.6667	109735	112527	112470	204666	212394	215428	74090	57237	60768	173403	195030	170235
19.3333	114408	117930	117935	202634	210566	212392	76116	58560	62413	169668	190092	168186
20	119342	122404	122055	201362	208294	212456	78501	59659	63884	166817	187909	164472
20.6667	123937	127156	126909	199845	207844	209175	80166	60861	65303	163235	184433	161568
21.3333	128538	131992	131756	198221	206756	207901	82103	61984	66514	159421	182276	158241
22	132900	136846	136042	197636	204668	207448	83846	63129	67913	156703	178296	154585
22.6667	137126	140979	140077	195973	203945	205382	85366	64263	69383	153414	175446	152882
23.3333	141475	145637	143906	194603	203049	204054	87091	65284	70619	149878	172400	150511
24	145650	149344	147938	192985	200692	203633	88171	66212	71705	147983	169704	146526
24.6667	149098	153928	151848	192174	199754	201182	89870	67758	73081	144555	166101	143766
25.3333	152839	157377	154871	191514	199060	200320	91212	68329	74124	141626	163040	141361
26	156603	161142	158890	190338	197565	199126	92546	69380	75053	139186	160095	139278
26.6667	159948	165047	161865	189726	197557	198420	94053	70344	76397	136747	157876	136522
27.3333	163437	168422	165083	186808	194190	196506	95056	71180	76652	133040	155175	133578
28	165978	171169	168098	185482	193673	195776	97091	71984	77908	130633	152127	130831
28.6667	170747	174754	171303	185583	193196	195533	98244	72784	78450	127221	149109	128306
29.3333	173971	177234	173959	184005	191690	194982	99351	73590	79352	124869	146861	125955
30	176941	181619	176549	182992	189800	193668	100215	74361	80704	122489	143960	122881
30.6667	179442	183709	178449	181424	189785	191853	101434	75700	82586	120167	140859	119676
31.3333	182336	187613	181097	181730	187163	192357	102591	76906	84329	117018	138056	117381
32	184147	189957	183488	180422	186613	189713	103789	78544	85218	114191	134879	114048
32.6666	186477	192679	185912	178790	186144	189164	105180	79407	86660	111698	131337	112162
33.3333	188538	194339	190313	177300	185130	187893	106519	80631	87642	108971	129278	108885
34	190130	195929	192539	177135	184306	185785	106788	81524	88251	106870	126840	106411
34.6666	191953	197942	194168	175896	182803	185225	106747	82420	89064	105868	123546	103857
35.3333	193643	198890	195670	175009	181287	183977	106187	82927	89532	103560	121145	101223
36	194849	201735	196891	172997	180620	183894	106804	83604	90870	100910	118412	99048
36.6666	196283	202358	197861	172870	179407	181983	107323	84390	91664	98174	116107	97025
37.3333	197766	203599	198948	171022	178836	182595	107934	85101	92032	95870	112971	94069
38	198869	204779	200085	170801	176889	180715	108002	86145	92998	93500	110391	91790
38.6666	199807	205993	201158	170494	177165	180504	108649	86590	93807	90802	108273	89050
39.3333	200427	207287	202601	168375	174871	178768	109878	87545	94725	88244	104976	86625
40	201463	207210	203760	168262	174296	177890	110646	88302	95504	85543	103183	84167
40.6666	201982	208454	205382	166100	173653	177116	111286	89122	96488	83470	100131	81868
41.3333	203001	209305	205833	165475	172788	175629	112297	89670	97247	80842	97471	79605
42	203245	209006	205763	163876	172089	175324	112665	90609	98203	78557	95432	77464
42.6666	203315	209208	206980	163280	170294	174631	113751	91606	98260	75913	92924	74748
43.3333	202875	210758	208142	161655	170039	173604	114702	92268	99263	73220	90196	72562
44	204015	210947	208497	161530	168944	172743	115765	92626	100420	71017	87584	70250
44.6666	204146	210299	209076	160990	167495	170369	116261	93426	101065	68717	85817	68278
45.3333	204565	210816	209056	159147	167281	169552	116936	94136	102040	66118	82855	66106
46	204544	211838	209467	158888	165172	169177	117343	95176	102229	64187	80008	63723
46.6666	204861	211572	209843	157818	164963	169110	118494	95856	103452	62245	77989	61741
47.3333	204609	211488	209871	156446	164418	167332	119037	96667	103872	59654	75642	59128
48	204673	211683	210069	156314	162600	166913	119869	97302	104678	57625	73850	56852
48.6666	204768	211334	210289	154467	161330	165533	120333	98182	105513	55338	71458	54964
49.3333	204632	211690	210234	153951	161456	163963	121231	99128	106311	52434	68202	52554
50	204316	210948	210121	152276	159677	162387	122127	99335	106493	50473	66435	50784
50.6666	204712	211157	210682	151578	159293	162540	122427	100136	107713	48540	64264	48624
51.3333	204595	211505	211098	150624	157546	162137	123216	100608	108207	46132	62106	46459
52	204794	211930	210961	149807	157189	160945	124151	101187	108444	43998	59501	44248
52.6666	204420	211471	210313	148567	156104	159549	124790	102116	109247	41782	57388	42539
53.3333	204139	210661	211585	147730	155326	158179	125421	102893	109881	39745	54942	40319
54	204234	211443	211039	147351	153704	157949	126111	103494	110379	37733	52708	38550
54.6666	204294	211397	211203	145593	153616	156340	126776	104157	111070	35726	50615	36418
55.3333	204224	211193	211192	145083	151736	156450	127430	104767	111385	33563	48129	34695
56	203927	210671	210672	143849	151388	155092	127903	105349	112035	31625	46079	32616
56.6666	203533	210950	210643	143646	150586	154188	128537	105935	113319	29633	44131	30702
57.3333	203944	210448	210495	143408	148795	152734	128896	106328	113049	27609	41591	28706
58	203977	211071	210478	141666	148596	152369	129335	107004	113861	25547	39575	26778
58.6666	202834	210612	206167	140981	147700	148107	129780	107852	114110	23706	37262	24885
59.3333	202971	210432	207214	140237	146837	146891	130554	108800	115136	21555	35270	22948
60	203179	210118	207004	139115	145697	146633	130468	109224	115521	19787	33196	21190
60.6666	203372	210092	206831	138585	144807	145528	131498	109677	116048	18019	30988	19696
61.3333	202437	209907	206673	137341	143538	144587	131893	110231	116391	16115	29059	17839
62	202444	210010	206637	135869	143355	143787	132305	110853	117053	14510	27047	16228
62.6666	202653	209901	206452	135131	140692	143507	132931	111257	117649	13234	25027	14509
63.3333	202066	209534	206943	133874	141001	141383	132895	111432	117648	11978	23104	13256
64	202882	209369	206977	133431	140761	141703	133682	112223	117958	11356	21076	11864
64.6666	201550	209938	207093	133391	138791	140864	134247	113010	118317	10807	19224	11119
65.3333	201635	208978	206750	131799	138611	140078	134851	113239	118486	10616	17561	10615
66	201417	209341	206599	131250	137545	138788	135427	114316	119345	10557	15816	10391
66.6666	201773	208782	206401	130523	136209	138493	136028	114374	119681	10545	14288	10330
67.3333	201498	208827	206159	129700	135464	137878	136148	115021	120256	10359	13230	10110
68	202033	208376	206602	128409	134685	135550	136303	115453	120369	10340	12496	10119
68.6666	201103	208382	205776	126841	133644	135672	136896	116134	121071	10221	12095	9993
69.3333	201337	208197	205412	126743	133427	134346	136802	116063	121235	10206	11892	9936
70	200957	208366	206038	125347	132159	133959	137650	116974	121350	10146	11843	9915
70.6666	201042	208088	205453	124890	131682	133097	138190	116937	121937	10137	11706	9905
71.3333	200817	207414	205699	124050	130495	131689	137961	117771	122631	10100	11653	9795
72	200067	207627	205066	123270	129306	131918	138265	118654	122526	10020	11509	9812
72.6666	200200	206591	205104	122490	129343	131537	138991	118939	123200	10030	11398	9777
73.3333	199870	207472	204482	121243	127775	129960	139295	119165	123753	9986	11406	9741
74	198880	207082	204453	121058	127284	129259	139439	119835	123607	9906	11359	9681
74.6666	199112	206591	204469	120142	126209	128820	139735	120034	123585	9680	11199	9631
75.3333	199778	206760	204701	118712	125750	127059	139599	120447	124370	9878	11279	9603
76	199028	206306	204813	118135	125030	126929	140374	121017	125046	9836	11250	9502
76.6666	199166	206812	204293	117555	123563	125891	140870	121133	124827	9744	11229	9546
77.3333	198830	206372	203861	116581	123057	125263	140893	121729	125643	9662	11145	9456
78	199155	206033	203469	116379	121391	124710	141497	122025	125821	9695	11042	9509
78.6666	198772	205798	203895	114895	121062	123440	142046	122245	126025	9766	11058	9346
79.3333	198195	206121	203443	114379	119985	122777	141811	123356	126225	9673	10991	9247
80	198755	205874	203567	113047	119917	122241	142412	123153	126649	9626	10835	9289
80.6666	197577	205277	203486	112397	119097	121450	142693	123809	126703	9580	10914	9402
81.3333	198266	205472	203052	111658	117712	120485	142718	123923	127120	9442	10890	9354
81.9999	197640	204769	203198	111261	117352	119927	142883	124631	127026	9422	10821	9154
82.6666	197437	205031	202666	110490	115990	119101	143347	124908	127570	9394	10997	9182
83.3333	197838	205331	202473	109363	115751	118562	143439	124989	127867	9338	10666	9115
83.9999	196777	205124	202732	109136	114141	117853	143921	125212	128234	9205	10788	9161
84.6666	197778	205410	201854	108275	113881	116743	143989	125687	128235	9522	10750	9146
85.3333	197385	204879	202116	106967	113028	116332	143935	126182	128491	9350	10749	9126
85.9999	197029	204261	202390	106119	112180	115450	144315	126438	128574	9515	10581	8983
86.6666	196791	205173	202252	106237	111523	115276	144474	126490	128747	9290	10625	9080
87.3333	197228	204819	201707	105469	110655	114359	144747	127284	128777	9247	10612	9061
87.9999	196522	204770	201298	104159	110094	112922	145187	127649	128924	9042	10550	8957
88.6666	196061	203988	201033	103879	109091	112949	145139	127455	129158	9275	10681	8925
89.3333	195964	203539	200823	102961	108447	112015	145604	127493	129160	9172	10404	8920
89.9999	195883	203116	200847	101823	107657	111126	145453	128392	129562	9087	10470	8920
90.6666	195942	203861	200641	100998	106286	110432	145494	128193	129984	9109	10451	8914
91.3333	195787	203736	201218	100451	106558	110103	146308	128611	130254	9118	10406	8918
91.9999	195866	204320	200426	99534	105466	109214	146251	129175	130123	8977	10549	8731
92.6666	195386	203257	201209	98381	103901	108471	146424	129461	130114	9080	10295	8821
93.3333	195932	203197	200249	98275	103940	106903	146353	129341	130286	8956	10228	8762
93.9999	195694	202594	199670	97727	103153	107149	146394	129569	130444	8977	10330	8751
94.6666	195229	202836	200129	97199	101872	106787	146780	130368	130852	8945	10202	8666
95.3333	194559	202579	199612	96471	101126	105647	147081	130426	130822	8906	10092	8515
95.9999	194766	202280	199549	95414	100360	104377	146841	130910	130978	8800	10189	8532
96.6666	194965	203038	199629	94146	99963	104270	147272	131464	131310	8901	10057	8557
97.3333	194133	202284	199439	93895	99403	103335	146927	130940	131493	8812	10276	8524
97.9999	194579	201697	199097	93250	99038	102635	147373	131401	131504	8821	10182	8464
98.6666	193947	201918	198886	92871	97850	102081	147430	131362	131360	8758	10078	8512
99.3333	193699	201899	198624	92075	96739	101127	147496	132309	131520	8777	10020	8462
99.9999	193699	201759	199233	91169	96619	100476	147569	131982	132073	8654	9929	8426
100.667	193666	201414	198898	90318	95821	99928	147422	132696	132347	8560	10056	8494
101.333	193579	201899	199020	89226	94921	99277	148091	132962	132191	8661	9992	8281
102	193118	201309	198563	88722	94047	98486	147605	132895	132060	8570	9937	8483
102.667	193062	201944	198150	87907	92997	97623	148238	133285	132273	8609	10111	8336
103.333	193854	201259	199049	87058	92809	97297	148325	133813	132609	8560	9940	8397
104	193371	201164	197989	86828	91947	96247	148736	133796	133126	8532	9839	8238
104.667	193034	200699	197774	86102	90561	95590	148372	133869	132667	8594	9821	8254
105.333	193003	201069	198157	85534	90841	95152	149145	133802	133200	8491	9756	8137
106	192887	200810	197389	85000	89316	94320	148951	134708	133181	8355	9739	8099

## Sheet: Figure 5E
Full FANCMc							FANCM+MHF only (no FAAP24)						FANCM+FAAP24 only (no MHF)
Time (mins)	Branch migration			ATP hydrolysis			Branch migration			ATP hydrolysis			Branch migration			ATP hydrolysis
0	51843	53487	52163	167588	170368	164347	51196	52646	50477	169050	173800	174131	51747	52921	51471	172379	172446	168444
0.5	50338	52415	51038	164990	166190	162217	50224	51796	49045	166494	172044	171067	50820	51450	50820	168447	168357	166521
1	49248	51801	50708	159548	165211	160883	49904	50852	48389	165418	169934	169462	50522	50982	50534	166117	166660	165331
1.5	48757	51562	50020	192354	163009	159239	49441	50545	47416	162271	168546	167284	50216	50718	50149	166031	165245	163903
2	47975	50844	49667	159970	161436	158460	48925	50117	47504	162214	166717	165692	49538	49868	49211	164222	163293	162594
2.5	47682	50437	49273	156272	159944	156910	48399	49537	46924	161176	168012	164713	49049	49659	49252	163577	161796	162309
3	47395	50156	48525	230925	159995	155375	48384	48793	46592	160260	178693	163005	48934	48952	48954	162099	160996	161295
3.5	45770	49494	48461	185160	158324	154082	47867	48518	46138	159987	164005	161871	48680	48761	48635	161715	160807	159228
4	46463	49320	48285	151506	157544	153458	47525	48383	45766	158653	215370	160685	48383	48578	48486	160990	159773	158843
4.5	46554	48797	47791	149760	155980	152205	47188	47999	45957	157466	319923	159994	47964	48237	48009	158904	157864	157241
5	44811	48299	47460	147622	154786	151820	47006	45985	45177	156233	160476	158772	47769	47802	47495	157012	156426	156247
5.5	46700	48213	47225	155581	153606	150491	46451	47460	45146	155753	159854	160484	47364	47339	47246	156928	156226	155281
6	45208	47738	46852	340253	153110	149700	46174	46855	44042	154170	158428	160479	47138	47593	46923	155817	155264	154776
6.5	44523	47804	46695	166512	151348	147832	46134	46778	44414	153053	293212	158700	46866	47065	46886	155139	154165	154002
7	43946	47518	46430	150670	150858	147657	45690	46299	44214	151707	157154	161194	46549	46901	46328	153579	153219	152906
7.5	45082	47288	46306	144748	150041	146169	45386	46001	43828	150429	154539	163616	46061	46670	46354	151939	152108	151254
8	43331	47014	46131	143422	148989	147086	44939	45753	43321	150584	154270	167906	45900	46439	46180	151989	151173	150468
8.5	44317	46683	45859	257044	148547	145483	44612	45728	42805	149721	153868	148626	45651	46111	45406	150475	150189	150305
9	44625	46391	45750	142185	146690	144163	44446	45349	43369	148927	151629	164486	45513	46200	45697	149397	149474	148039
9.5
10	63012	63317	63376	159148	160040	158358	53163	52312	52052	163042	163021	163198	54387	56191	55146	170239	169018	166049
10.5	68441	69046	68930	154663	155941	153459	53842	53655	53270	159965	160757	156516	55373	56541	55665	163962	163969	161192
11	72461	74409	74170	152179	153938	151906	55089	54997	54521	157370	158957	154498	56812	58089	56828	159027	161996	158732
11.5	76335	78262	78057	149876	152178	149443	56208	56407	55687	156370	157434	153125	58076	59263	58245	157943	161354	156574
12	79694	81839	81735	148797	149984	147297	57269	57201	57032	154929	156616	150878	59432	60246	59309	156681	159205	155513
12.5	82728	85080	85615	147280	148425	146114	58208	57937	57944	154081	156227	149725	60049	61343	60280	155544	158105	154328
13	86119	88498	88927	145251	147027	144742	59191	58984	59231	153197	154860	149627	61146	62380	61433	154922	157669	154128
13.5	88963	91431	92107	143742	145400	142497	59758	59794	60298	152613	153546	148701	62170	62964	62052	154058	156117	153363
14	91733	94024	95511	141459	144251	141857	60783	60499	60898	151761	152006	147891	62628	63926	63020	152900	155006	152439
14.5	94462	97298	98521	140812	142449	140377	61624	61305	62006	151551	151794	146789	63530	64841	63925	152363	154362	151389
15	97436	99957	101547	139200	142111	139529	62164	61937	62874	149611	151734	144851	64359	65719	64701	150902	154019	150545
15.5	99945	102831	104181	137638	140199	137914	62728	62887	63089	148935	150957	143046	64849	66312	65004	150353	152563	149486
16	102594	105653	107094	137141	138680	136351	63310	63418	63800	148714	150281	142764	65012	67074	65865	150120	152243	149331
16.5	105426	108424	110042	135544	137654	134430	64055	64007	64538	146763	149275	142189	66030	67489	66208	149365	151741	148677
17	107798	110979	112463	133926	136960	133714	64716	64567	65349	146858	148678	141290	66620	68346	66546	149138	150469	148006
17.5	110194	113500	115556	133205	135686	132378	64632	65001	66107	145936	147967	140621	66921	68526	67562	147929	150608	147347
18	112399	116356	118427	131917	135028	131868	65514	65496	66569	145525	147436	139122	67468	69411	68317	147707	149766	146862
18.5	115092	118861	120568	131472	132780	131281	65848	66191	67121	144001	146279	139503	68116	69772	68585	146474	149601	146018
19	117362	121513	123400	129008	132469	129822	66624	66595	67582	144052	145916	139513	68825	70168	69177	146504	148774	144994
19.5	119644	123863	125777	127764	131012	128169	67287	67532	68304	143110	144918	138410	69111	70958	69855	147280	148366	144330
20	122235	126416	128012	126943	130356	126543	67878	67661	68828	143263	144353	138011	69911	71581	70343	145037	147295	144268
20.5	124550	128357	130762	126015	128240	126412	68428	68116	69379	142428	144230	137027	70714	72109	70909	145893	146975	143685
21	127465	130832	133178	125025	127834	125302	68879	68755	69780	141720	143431	136665	71108	72388	71286	146231	146012	143569
21.5	128915	133453	135337	123891	126359	124338	69211	69088	70531	140803	141463	135576	71158	73167	71877	145150	145548	143226
22	131030	135959	137085	122500	126146	123255	69531	69866	70978	140063	141385	135912	72173	73554	72205	144263	145919	142993
22.5	132846	137906	139596	121533	124287	122486	70088	70045	71603	139517	141526	134620	72627	74143	72668	144205	144355	141607
23	135734	140275	142223	120276	124164	121371	68943	70660	72071	135983	140989	133851	72788	74439	73090	143377	143903	141886
23.5	137774	141754	143844	120249	122746	120849	70078	70968	72873	136447	140153	133757	73609	74955	73928	142712	143994	140601
24	139854	144045	146052	119176	121948	119550	70353	71536	73387	136281	140148	133078	73947	75498	73924	143686	143893	140989
24.5	141744	146453	147703	117976	121199	118894	71015	72181	73725	135453	139229	134149	74380	76067	74808	142308	142481	140310
25	143862	148360	149555	117030	120276	117504	71778	72999	74442	134227	138375	132347	74890	76080	74859	141369	143356	139545
25.5	145607	150466	151202	116323	119235	117054	71520	72965	74906	134133	138414	133232	75474	77016	75547	142234	142699	139892
26	147626	152588	152762	114167	118025	115583	72975	73403	74773	133130	137823	131657	76489	77664	75923	141486	142459	139175
26.5	149243	154323	154627	114365	116749	114275	72867	74146	75593	132572	137229	131690	76416	77627	76563	140836	142130	139834
27	151686	156478	156525	113139	116296	113762	73180	74165	76030	133231	136039	130767	77056	78051	76939	140553	141938	138708
27.5	152719	158173	158288	112733	115388	112899	74045	74517	76602	131170	135839	131172	77145	78707	77385	140215	140901	138109
28	155036	159301	159868	111071	114082	111500	73927	75351	76945	131782	136000	130596	78144	79133	77646	140147	140154	137384
28.5	156688	161714	161793	109502	113345	110215	74921	75332	77523	132023	135157	129131	78569	79707	78387	140152	140051	136798
29	158066	162637	163552	108453	112114	109297	75312	76382	78171	130411	134889	129353	78669	80219	79051	139811	140917	137067
29.5	160383	164298	164978	106993	111225	108065	75976	76899	78945	130106	134409	129258	79234	80442	79167	139762	140848	137128
30	161952	165589	166342	107480	110145	107777	76314	77467	79443	130179	134687	127736	79467	80678	79651	138940	138954	135811
30.5	162020	167761	167790	106309	109034	106950	76829	77780	79987	129740	134174	128359	80010	81903	79952	138283	139935	136456
31	164380	168892	168897	104999	108122	105252	77176	78320	80417	129930	132492	128249	80756	81580	80286	137964	138878	135718
31.5	165794	170350	170651	104641	106904	104869	77864	78351	80953	129010	132552	126144	80725	82281	80539	137700	138594	136203
32	166918	171601	170566	102526	106644	103374	78213	78954	81696	128499	132409	126050	81712	82465	80828	136701	138011	134706
32.5	167917	172217	172362	102192	106149	103097	78471	79524	81795	127173	131844	126743	81722	83213	81313	136781	138089	135765
33	168318	173251	172928	100885	105142	101658	79050	79970	82609	126928	131698	125435	82344	84157	81297	137095	137490	134602
33.5	169936	174092	174149	101160	103770	100945	79321	81003	82864	127167	130995	126355	82495	84858	81630	136969	137275	134326
34	171229	175351	174129	99466	102692	100041	80252	80936	82902	126866	129713	125456	83266	84823	82265	136153	136484	134486
34.5	171683	175976	175044	99010	102115	99190	80417	81174	83899	126223	130102	124050	83937	85568	82404	136929	137240	134627
35	172502	176858	176034	98086	101493	98747	80952	81946	83919	125718	130140	123062	84214	86022	82855	135573	136512	134055
35.5	173547	177632	177245	97511	100063	97615	81395	82427	83927	125740	129522	124164	84523	85962	82658	135250	136021	133727
36	174160	178971	177759	96459	99449	95990	82116	82982	84872	124468	129134	122733	85115	86512	83713	134189	135373	133082
36.5	174442	179214	177490	94977	98787	95858	82279	83355	85508	124754	127914	122699	85517	87185	84145	133665	135338	132250
37	175098	179635	178315	94872	97202	94981	83064	83586	86317	124985	128133	123824	86029	87287	84344	133509	134659	132197
37.5	176366	180425	178743	93154	97134	93905	83084	84198	86588	124094	127545	122009	86037	87879	84578	133100	135055	132927
38	176282	180371	179014	92452	95876	92586	83634	84768	86957	123891	127580	121332	86700	88062	85268	132156	134771	132412
38.5	177041	181396	180489	92405	94929	92402	83902	85232	86870	122645	125891	121201	87139	88644	85453	131863	134821	131506
39	177226	182726	180682	90989	95031	91739	84338	85407	87842	122882	126057	119420	87545	88848	86325	131925	133898	131927
39.5	177908	182528	180564	90086	93660	90459	84506	85494	88261	122163	125064	119758	88124	89522	86405	130980	133380	131328
40	178140	182850	180513	89645	92907	89632	84953	86276	89010	122723	124843	119391	88372	89309	86435	130170	133391	131330
40.5	179275	183517	181573	88173	91798	88796	85821	86880	89053	121148	124658	118677	88737	89443	86860	129353	132463	130112
41	178495	183216	181712	87344	91327	88137	85894	87192	89403	120954	124643	118445	89103	89928	87387	128936	131728	130414
41.5	179141	183993	181403	86705	89575	87182	86398	87476	89885	121033	123947	119067	89728	90863	87819	129043	132671	130757
42	179239	184239	181768	85706	89198	86584	87040	88400	90657	120037	124290	119609	89996	91287	88000	128837	132113	129157
42.5	178888	184494	181653	84543	87921	85233	87230	88109	91057	119210	123299	118654	89954	91582	88359	127993	131122	128740
43	179573	185201	181947	84300	87078	84648	87964	88596	91466	119732	122650	118293	90314	92325	88423	127951	132543	129285
43.5	180001	185269	182037	83515	86469	83821	88343	89174	91614	118960	121254	117219	91339	92256	88754	127754	131467	128869
44	180284	185507	182427	82105	85620	83112	88534	89728	92426	119003	121634	115745	91269	92321	89592	127068	131212	128907
44.5	180444	185292	182298	81738	84957	82328	88981	89748	92735	118206	121581	115365	91653	93338	89570	126977	130619	128271
45	180278	185528	182873	80711	84008	81095	89403	90387	92984	117666	122180	114862	92037	93373	90067	125777	130482	127465
45.5	180607	186027	181728	80099	83247	80108	89662	91197	93522	117392	120543	114611	92260	93448	89803	125602	130620	127495
46	180595	185436	182388	79027	82042	79441	90301	91274	93769	116308	120413	114279	92736	94191	90509	125375	129508	127480
46.5	180160	185126	182843	78272	81960	78637	90503	91889	94426	116984	120032	113952	92846	94510	90937	125808	129297	127147
47	180597	185276	182165	77594	80997	77264	90826	92210	94903	116592	119919	113565	93522	94992	91341	124987	129868	126501
47.5	180984	186215	182803	76566	80297	77425	91304	92478	94736	116149	119261	113762	93952	94987	91231	124033	128957	127127
48	180237	186207	182815	76321	79054	76340	91800	92755	95322	115798	118846	113591	94387	95526	91753	123370	128699	127218
48.5	180697	185828	182054	75444	78557	75626	92080	93292	95769	114503	117476	113677	94236	96014	91915	123093	128240	125886
49	180855	186012	182546	74676	77512	74302	92229	93576	96224	114664	116849	113564	94687	96180	92419	123785	127790	125319
49.5	180933	186395	182158	73897	76881	73682	93055	93930	95995	114427	118516	113710	94516	96625	92582	123263	127761	126094
50	180744	185938	182071	72903	75684	73126	93431	94615	96719	113867	117134	112929	95371	96944	92940	122056	128437	125274
50.5	181225	185990	182069	72360	74788	71829	93519	94848	97188	113952	117027	112724	95850	97229	93217	122523	127361	125222
51	180694	185254	182173	71055	74516	71624	94222	95064	97677	113565	117752	110174	96171	97220	93445	122238	127285	124114
51.5	180905	185408	181715	70741	73291	70818	94161	95483	98268	113328	116051	112143	96271	97705	93701	121885	126416	124944
52	180223	185126	181786	69673	72428	69967	94476	95849	98506	113106	115464	109740	96659	98055	94364	121673	127052	125293
52.5	180986	184962	181991	69432	72436	69373	94820	96396	99120	112646	115496	109439	97082	98270	94194	121462	126771	123998
53	180664	185491	181644	68442	71215	68076	95225	96263	99258	111779	115268	110307	97375	98553	94553	120662	125962	123511
53.5	180715	185673	182534	67354	70405	67786	95947	96689	99259	111742	115179	110197	97573	98604	94871	120940	126503	124555
54	180615	185078	181509	66715	69354	67053	96200	97169	99998	111998	114766	109103	97749	99773	94924	120796	125868	124256
54.5	180510	185613	181320	65834	68952	66454	96464	97368	100441	110863	114574	108473	98411	99602	95593	120501	125689	123389
55	180466	184777	181465	65337	68008	65252	96878	97578	100215	110693	114769	107666	98699	99754	96014	120310	126101	122392
55.5	179666	185457	181431	64077	67158	64763	97283	98082	100785	110254	113518	107549	98772	99953	95921	119521	125139	123165
56	179581	185280	181697	64012	66384	64099	97958	98811	101154	109858	112960	107947	99021	100149	96340	119576	124506	122944
56.5	180251	185164	181556	62788	65410	63120	97805	98832	101698	109578	112298	107907	99214	100533	96001	119912	125123	122638
57	179426	185632	180290	62612	64726	62251	98323	99228	101787	109072	112626	108977	100017	101039	96701	119593	125216	122315
57.5	180191	184882	180470	61920	64378	61535	98767	99601	102128	109357	112465	107413	99838	101454	96746	119263	124167	121860
58	180163	184933	181106	60761	63163	60686	98999	100062	102288	108581	111895	106528	100070	101455	96676	118804	123864	121606
58.5	179968	185286	180833	59990	62478	59866	99131	100407	102982	108210	111286	106639	100663	101433	97022	119045	123911	121551
59	179844	185109	180531	59194	61622	58758	100057	100842	103424	108107	111198	107004	100748	101845	97769	119195	123377	121036
59.5	179524	184362	180360	58504	60854	58677	100006	100838	103884	107634	111339	104992	101334	102555	97792	119570	123187	121275
60	179306	184214	180505	58009	60171	57864	100314	101329	104208	107847	110632	104087	101749	102404	97895	119126	122788	119995
60.5	178933	184938	180378	57009	59523	57029	100795	101350	104183	106533	109756	103608	101814	103033	97915	121080	122095	121064
61	178875	183970	180035	56191	58408	56074	100681	101814	104197	106059	109723	102888	102420	103033	98352	119184	122500	120138
61.5	179087	183480	179968	55820	57723	55145	101198	102156	104685	105344	109197	104474	102124	103277	98829	120089	122602	119340
62	179313	184147	179809	54705	57262	54804	101438	102235	104821	105982	108375	104765	102188	103591	98737	118985	122008	119950
62.5	178866	184596	179733	54086	56799	54191	101795	102612	105074	105579	108958	104335	102277	103700	98685	118858	120664	119533
63	178688	183637	179758	53364	55284	53384	102195	103177	105336	104824	107946	103494	102912	104044	99253	120874	121514	119032
63.5	178753	183564	179616	52622	55098	52741	102554	103287	105986	104550	108152	102499	103205	104117	99706	120739	121990	119783
64	178868	183073	179186	51926	54115	52130	102884	103680	106459	104315	108176	101708	103614	104702	99724	120050	120911	119551
64.5	178027	183904	179723	51405	53369	51139	102849	104225	106564	103900	107078	102498	103930	104920	99975	122270	121352	119054
65	178285	182841	179138	50599	52885	50658	103598	103739	106700	103554	106868	101283	104211	104866	100185	121841	121592	118857
65.5	177973	182859	179123	49955	51984	50033	103452	104692	107309	103434	106561	99921	104068	105609	100518	118663	120721	118785
66	178175	183056	179071	48928	51510	49102	103775	104864	107450	102876	105660	99724	104462	105423	100650	120437	120092	118125
66.5	178491	182662	179201	48539	50436	48546	104149	104539	107916	103028	106217	99624	104759	105373	100569	120178	119570	118731
67	177709	182732	179182	47425	49967	47539	104607	105093	107936	102408	106082	99342	105143	105764	100665	118670	120022	117659
67.5	178239	182628	178861	47055	49355	47119	104790	105156	107887	102433	104750	98854	105134	106273	101128	120083	119113	118036
68	177608	182400	178968	45946	48312	46150	104750	105585	108424	101552	105101	98427	105401	106201	101385	119246	119395	117243
68.5	177996	182339	178164	45857	47582	45487	105033	105744	108352	101619	104264	98826	105413	106519	101693	119302	119932	117546
69	177860	182901	178634	45090	46926	45137	105792	106257	108545	101256	104426	99713	105470	107063	101606	120887	118663	118284
69.5	177602	182068	178115	44605	46377	44192	105932	106651	109030	100892	103787	98923	105924	107190	102076	118844	118913	116817
70	178257	182532	177852	43808	45287	43783	105992	106748	109619	100526	102722	98203	106469	107500	101707	120619	118621	116235
70.5	177783	182141	178352	42722	45063	43030	106570	107258	110159	100293	102987	96783	106935	107544	102221	122758	118448	116002
71	177547	181411	178104	42519	44218	41981	106654	107623	110326	100090	102795	96760	106829	107999	102337	119090	117886	116221
71.5	177294	182031	177637	41402	43473	41128	106792	107333	110819	98936	102509	96566	106974	107943	102567	117719	117937	116276
72	176472	182067	177716	40680	42715	40821	106924	107922	110882	99345	102330	97514	107393	107927	102910	121257	118285	115863
72.5	176924	181053	177330	39989	41818	40206	107674	108333	111187	98954	102023	95323	107393	108412	102468	118187	117545	115968
73	177112	181363	176879	39391	41306	39257	107598	108537	110953	98779	101486	95262	108036	108870	102677	118898	116845	115540
73.5	176789	180799	177582	38518	40526	38739	108268	108701	111096	98318	101553	95212	108038	108532	103217	119765	117832	115047
74	176473	180546	177260	38024	39731	38182	108402	109060	111671	98262	100665	95853	107770	109184	103269	116852	117224	114696
74.5	176411	180600	177387	37171	39263	37447	108475	109125	112035	97462	100743	94628	108161	109646	103745	117371	116679	114806

## Sheet: Figure 5G
FANCM H369E							FANCM Y332A
Time (mins)	Branch migration			ATP hydrolysis			Branch migration			ATP hydrolysis
0	59069	60361	59330	194016	197759	194637	58804	59785	58043	194451	204388	194991
0.6	57847	59363	58111	191841	193496	189531	57566	59017	57165	191442	200942	190016
1.2	56813	58527	57471	186647	189882	187333	56594	58261	56287	188743	196777	188400
1.8	56328	57620	56399	183097	188091	185174	55749	57017	55409	185640	193120	187308
2.4	55363	57012	55997	182066	186015	183675	55013	56361	54699	184690	192163	183653
3	54920	56153	55412	179433	184119	181354	54412	55533	53926	181973	187230	181947
3.6	54420	55845	54656	176634	182132	178831	53803	54887	53410	179773	186965	180368
4.2	54110	55146	54185	175211	180529	177596	53180	54188	52984	177699	184915	178369
4.8	53226	54609	53640	173674	178252	175292	52508	53822	52463	176724	183056	177902
5.4	52637	54105	53339	171394	177437	174941	51960	53393	51977	174756	180559	175956
6	52176	53929	52683	170908	175811	173385	51598	51355	51235	173995	176765	175305
6.6	51953	53340	52079	169253	174242	171293	51156	51694	50760	172400	177431	172858
7.2	51402	53104	51549	168465	173620	169531	50626	51030	50247	171047	177302	171609
7.8	51374	52668	51521	166030	171974	168854	50326	50615	49971	174808	177717	169273
8.4	50654	52184	51074	164687	169493	167084	49842	49608	49854	189678	175505	168213
9
9.6	57114	58687	56779	172504	180099	173381	53827	55061	53963	176485	192496	178899
10.2	55579	57478	55748	169369	173323	169208	53049	54243	53137	201892	196362	173756
10.8	54771	57052	55669	166697	172190	167009	52409	53864	53062	194436	189097	171029
11.4	54834	56372	55607	164310	169614	164419	52014	53443	52831	167963	177542	168630
12	54379	56232	55285	162751	168397	164128	52338	53036	52768	165871	173532	168709
12.6	54278	55956	54941	161939	167281	163896	52211	53265	52356	164925	171371	166943
13.2	54299	55915	55003	160128	164470	161633	51950	53107	52526	164274	170513	165595
13.8	53914	55722	54950	159433	164564	160578	52226	53027	52573	162741	168390	165431
14.4	53781	55541	55082	158384	164414	159506	52088	53001	52613	166614	167660	164281
15	54041	55578	54994	164403	162605	159368	52147	53260	52628	161318	165595	161727
15.6	53578	55295	54948	157481	161927	157986	52129	53076	52686	160996	166004	161521
16.2	53615	55048	54797	156564	160353	158221	52266	53016	52841	160383	165377	161528
16.8	53559	54792	54672	156922	161209	157938	52266	53259	52854	159067	164419	159646
17.4	53433	54976	54675	155595	159571	156319	52474	53017	52772	160722	164030	159762
18	53526	54902	54606	154793	158312	155489	52280	53437	53095	158197	163758	159406
18.6	53069	54674	54675	154898	158851	156202	52294	53292	53041	167412	162083	157676
19.2	53421	54946	54665	154045	158132	155035	52339	53548	53211	160730	161633	158418
19.8	53039	54795	54758	153499	157431	154560	52514	53464	53160	157837	160337	156620
20.4	53078	54540	54678	152549	156050	152688	52406	53639	53122	160851	161230	156772
21	52988	54722	54910	152143	155669	152521	52705	53501	53352	178047	160167	156465
21.6	53150	54938	54754	150687	155498	152252	52749	53746	53582	174769	159181	155806
22.2	53215	54981	54801	150221	155008	152261	52907	53997	53562	160995	159068	155624
22.8	52994	54756	54551	149875	153951	151384	52975	54188	54046	168386	158595	154030
23.4	53214	54878	54746	148903	154393	151309	52991	53992	53747	179061	159059	154433
24	53079	54991	54698	148855	153571	150978	53473	54431	54208	176552	157271	155035
24.6	53317	54970	54629	148288	153486	149053	53428	54291	54329	171253	157256	152623
25.2	52891	54905	54745	147854	151994	150035	53417	54716	54512	175960	157293	154372
25.8	53098	54928	54828	147490	151815	149037	53927	54808	54328	167811	156300	152435
26.4	53321	54539	54758	146539	152107	148367	53737	55037	54634	160453	155891	152410
27	53087	54635	54852	146338	151029	148790	53786	55226	54648	162245	155532	151549
27.6	53260	54963	54777	146503	151583	147449	54119	55315	54935	155457	155492	151469
28.2	53152	54815	55073	146296	150448	146896	54310	55111	55112	156554	155394	151138
28.8	53264	55074	54929	145560	150189	146948	54434	55408	55456	150842	154197	151649
29.4	53286	54997	54163	144857	149028	147004	54738	55550	55636	149594	154433	152430
30	53035	55065	55439	144719	148756	146354	54378	55543	55467	150149	154576	149952
30.6	53393	55172	55463	143540	148134	146771	55251	55880	55645	148949	153287	150015
31.2	53465	55065	55178	143824	149048	146329	54915	56115	55999	153362	153826	149728
31.8	53389	55162	55113	143726	148065	146084	55229	56540	56002	154914	153133	148954
32.4	53615	55159	55312	143366	147504	143858	55510	56267	56320	151386	152388	148549
33	53702	55333	55466	142278	147699	144213	55839	56667	56368	149377	151150	148374
33.6	53652	55099	55416	142059	146702	143724	55850	56732	56616	147402	152074	147445
34.2	53704	55647	55414	141787	146305	144401	56085	56810	56818	146323	151451	148261
34.8	53899	55548	55480	141677	146182	144199	55970	56968	56726	146259	151760	147339
35.4	54126	55662	55833	141740	146195	143869	56281	56870	57112	147149	151666	148383
36	54147	55445	55680	141357	145901	143418	56322	57266	57088	145263	150458	147028
36.6	53862	55637	55632	140603	145313	142871	56597	57395	57434	144671	150773	146953
37.2	54065	55531	56127	141053	145068	142566	56858	57526	57340	144965	150636	145866
37.8	54279	55861	54504	139831	144599	142809	57290	57918	57407	144846	149773	145954
38.4	54245	56073	55962	140261	144599	142401	56993	57774	57521	144563	149881	146170
39	54227	56006	56231	139885	144248	142430	57102	58141	57783	145020	150346	145984
39.6	54432	55749	56282	139474	143320	141123	57035	58190	57928	144036	149787	145531
40.2	54414	56075	56364	138961	142901	141821	57351	58380	58369	143313	149193	145271
40.8	54227	56365	56634	138643	141942	140948	57675	58702	58356	143149	149953	145366
41.4	54381	56032	56607	137900	142011	139847	57959	58501	58162	143358	149199	144440
42	54299	55851	56393	138349	142428	140459	57743	58776	58679	142802	148911	143974
42.6	54439	56104	56690	137144	141088	138599	58556	58650	58611	141906	147941	143625
43.2	54957	56332	56864	137297	142402	139204	58205	59001	58485	142628	148075	144417
43.8	54788	56416	56810	137344	141663	139580	58268	59247	58834	141898	147466	143588
44.4	54801	56372	56627	137171	140604	138869	58472	59526	59044	141670	147358	143106
45	54904	56402	56970	136456	140563	138906	58577	59450	59198	141566	147308	143251
45.6	54735	56891	56959	136087	139878	137999	58891	59641	59501	140822	145975	143410
46.2	55060	56789	57107	136187	140151	137918	58672	59809	59270	141631	147361	143672
46.8	54884	56713	57413	136021	140655	137388	59093	59925	59937	141351	146764	142755
47.4	55212	56857	57038	135427	139456	137170	59194	59652	59820	141459	145966	142765
48	55138	57120	57390	136238	139531	137406	59453	59980	59813	140788	146788	143092
48.6	55125	56887	57577	135076	138486	137308	59605	60551	59889	140670	145711	143508
49.2	55292	57214	57330	134738	138654	136732	59830	60389	60071	140224	145409	142515
49.8	55023	56903	57514	134573	137803	135566	59952	60700	60600	140340	145801	142681
50.4	55547	57265	57707	134355	138364	136838	60188	60458	60314	140654	145802	142130
51	55226	57302	57181	133751	137898	136279	60083	60696	60406	139664	145801	140866
51.6	55468	57490	57332	134193	137189	135837	60363	61044	60626	140007	145218	141634
52.2	55639	57356	57646	133191	137375	134670	60530	60966	61029	139347	144527	139819
52.8	55629	57279	57932	133123	137170	134758	60668	61127	60852	138835	145257	140518
53.4	55802	57415	57796	132699	136932	134502	60696	61453	60819	138948	143939	139942
54	55671	57510	57783	132374	137381	135095	60821	61518	60893	139139	144141	139403
54.6	55935	57218	58043	132553	136061	133949	60846	61242	61107	138939	143982	139963
55.2	55811	57746	58099	131683	135642	134415	61005	61387	61299	138556	145015	139058
55.8	55756	57846	57638	131084	135617	131518	61143	61558	61224	137551	144962	139032
56.4	55738	58084	58096	132165	135790	133132	61277	61919	61571	137838	147050	138211
57	55732	57807	58229	131881	134824	132369	61291	62125	61444	137465	148056	138031
57.6	55567	57539	58361	131407	135526	133010	61413	62275	61623	137671	148101	138686
58.2	55923	57736	58380	130626	134456	132127	61483	62314	61728	137779	149271	138475
58.8	55908	58117	58291	131374	134022	133172	61687	62610	62078	137769	147744	138362
59.4	55833	58112	58265	129938	134097	131678	61501	62430	61840	137386	147555	137856
60	56299	57776	58394	129808	134352	131395	61942	62601	61949	136694	147002	137995
60.6	56289	58110	58457	130213	133500	132498	61540	62882	62162	137246	145984	137298
61.2	56093	58240	58383	129743	133731	131987	62067	62932	62453	136596	144098	137295
61.8	56363	58332	58676	129322	133721	131593	62213	62877	62161	136003	143034	137338
62.4	56612	58333	58917	129440	132440	131380	62333	63197	62601	136355	141917	136254
63	56589	58433	58753	128396	132686	130265	62547	62932	62394	135446	141400	136528
63.6	56524	58284	58883	128609	132279	130737	62720	63391	62725	136028	140761	136530
64.2	56757	58459	59125	128487	132767	130609	62777	63172	62707	135144	141225	136275
64.8	56670	58653	59030	128374	132802	129717	62895	63228	62822	134557	140923	135692
65.4	56689	58625	58899	127775	132275	129949	62806	63568	62715	134882	140344	135282
66	56750	58788	58962	127888	131423	129197	62859	63606	63115	135561	139812	134597
66.6	56697	58795	59057	127298	130943	128577	63259	63615	62812	135175	140165	134694
67.2	56925	58701	58831	127780	131552	129689	63264	63933	63290	135019	140459	135320
67.8	57099	58631	59295	127374	130853	129247	63297	63900	63020	134613	139451	135056
68.4	56975	58746	59174	127197	131234	128425	63418	63869	63381	133712	140372	135102
69	57001	59259	59214	126644	130696	128029	63368	64018	63374	133874	139643	134931
69.6	57072	58975	59171	126823	130663	128108	63526	63927	63504	134267	139341	134592
70.2	57204	58888	58987	125428	129625	128088	63953	64324	63702	133645	138290	134814
70.8	56970	59131	59262	125205	130125	127192	63572	64351	63405	134515	139538	134271
71.4	57163	59218	59317	125269	129417	127355	63711	64527	63693	133656	139302	133998
72	57277	59211	59371	126054	129442	127489	63922	64317	63735	133786	139436	133553
72.6	57079	59220	59324	125256	129474	126922	63988	64391	63685	132543	138707	133466
73.2	57543	59098	59730	125317	129178	127023	64125	64439	63895	132824	138659	133260
73.8	57564	59419	59358	125085	128691	125616	64080	64474	63834	132171	137093	132358
74.4	57172	59127	59629	124761	129082	126365	64375	64656	63792	132752	138161	133367
75	57323	59105	59569	124445	128213	126285	64330	65103	63835	132644	138921	133011
75.6	57337	59657	59763	124588	128715	125918	64366	65030	63789	132346	138485	133061
76.2	57520	59479	59787	124347	128224	126297	64496	65081	64052	131611	137716	132182
76.8	57272	59282	59778	123925	128256	125590	64525	65223	64212	131902	137106	132556
77.4	57608	59665	59969	123972	127559	125415	64658	65147	64374	132375	138240	132513
78	57635	59614	59814	124329	127596	125963	64914	65546	64427	132555	137345	131908
78.6	58007	59677	60306	123949	127521	124607	64956	65378	64296	132412	137441	131302
79.2	57538	59674	60078	123327	126290	124922	65186	65604	64473	132280	137098	131492
79.8	57691	59857	60001	122900	127409	124666	64822	65658	64475	131599	136933	131686
80.4	57808	59717	59995	122470	126482	124232	65275	65881	64678	131626	136682	130946
81	57595	59749	60055	122415	126582	124211	65085	65627	64660	131605	136470	130595
81.6	57995	59599	59998	122477	126061	124316	65391	65965	64828	130860	135895	132031
82.2	57845	59909	60185	122064	126477	123865	65350	66040	64828	131510	136202	131959
82.8	57781	59981	60368	122719	125901	124258	65383	66044	64841	131240	136500	130748
83.4	57836	59941	60119	121885	125706	123368	65703	65968	65077	130671	135293	131142
84	57995	59871	60280	121144	125325	123334	65555	66171	65019	130661	135681	130765
84.6	57921	59869	60341	121313	125128	123175	65430	66301	64889	130370	135898	130459
85.2	57875	60168	60309	120636	125319	123151	65742	66334	65415	130694	136257	129933
85.8	58060	60158	60496	120834	124382	122823	65876	66604	65242	130730	134699	129920
86.4	58288	60152	60448	121083	124737	122472	66061	66386	65296	129770	134476	129476
87	58221	60320	60406	121385	124500	122446	65876	66452	65514	130745	134952	130222
87.6	58226	60670	60647	120883	124535	122212	66199	66906	65558	129568	134807	129370
88.2	58140	60445	60844	120323	124000	121950	66357	66773	65584	129949	135165	129539
88.8	58024	60651	60859	119977	123957	121250	66382	66724	65319	128874	133864	129691
89.4	58433	60895	60773	120350	123828	122086	66425	66799	65850	129543	134409	129273

## Sheet: Figure 5H
FANCM Q600F							FANCM K610F
Time (mins)	Branch migration (RFU 530/580)			ATP hydrolysis (RFU 380/470)			Branch migration (RFU 530/580)			ATP hydrolysis (RFU 380/470)
0	45371	48381	48230	220512	237971	237520	48438	49137	48515	235809	240196	239163
0.6	45035	47688	47493	219431	236194	234231	47905	48305	47939	233872	238752	237532
1.2	44785	47578	46963	216203	232566	232104	47668	47944	47764	231124	236142	234285
1.8	44372	46949	46714	215653	230059	229627	47028	47743	47210	230435	233668	234097
2.4	43806	46785	46179	213292	228648	227563	46578	47195	46860	228278	233520	231262
3	43469	46195	45986	211790	226988	226944	46423	46587	46569	225760	229877	229081
3.6	43349	45779	45584	210492	224345	225243	45961	46324	46092	223587	230692	227375
4.2	42569	45536	44879	208795	223646	224867	45596	45846	45863	223391	228462	227022
4.8	42675	44946	45084	207679	222058	222414	45280	45768	45564	221705	226899	225711
5.4	42492	44514	44903	205760	221563	221083	45209	45286	45310	219661	225787	223477
6	41812	44456	44631	204256	220509	219408	44620	45246	44816	218569	224772	222810
6.6	41915	43984	44665	203177	218839	217961	44240	44868	44591	218881	223472	220990
7.2	41572	44134	44279	202655	218444	218106	44385	44874	44179	217573	221129	220715
7.8	41209	43653	43752	201389	217603	216910	43801	44331	44137	215631	220678	218591
8.4	41198	43440	43122	201031	215880	213974	43763	44496	43620	214393	219204	216855
9
9.6	46004	48468	47865	220722	236766	233715	48095	48323	48253	232959	235322	235629
10.2	45581	47900	47424	215583	231277	229834	47785	48409	47728	229104	231094	229511
10.8	45513	48081	47383	214219	228743	227817	47751	48334	47767	225533	230059	227563
11.4	45511	47803	47308	212870	226658	224665	47807	48400	48081	223215	226222	224563
12	45498	47647	47324	211470	224966	222797	47549	48445	47674	221324	226841	221815
12.6	45437	47656	47485	209968	222975	220906	47932	48618	47643	219945	224466	219648
13.2	45397	47663	47477	208184	221767	220011	48142	48863	48225	219456	222033	218054
13.8	45572	47774	47510	206710	220534	218837	47972	49020	48179	215386	219357	216765
14.4	45485	47922	47398	204764	219019	216982	48186	48898	48225	214843	217835	213927
15	45399	47859	47390	202447	215898	214668	48296	48948	48595	214559	215280	212665
15.6	45301	47758	47750	201459	215923	214174	48232	49241	48519	210736	214762	210956
16.2	45552	48050	47646	199429	215371	211602	48433	49368	48900	210062	213464	208049
16.8	45667	48235	47786	199158	212270	209591	48415	49564	48909	210038	211580	207166
17.4	45820	48024	47906	198266	211444	209342	48645	49637	48787	208061	209947	205459
18	45767	48174	48018	196182	209129	207420	48642	49788	49156	207055	208569	203704
18.6	45852	48592	47901	194870	208199	206879	48893	50033	49497	205117	206410	202141
19.2	45898	48150	48075	193069	206286	203591	49251	50260	49741	203694	205021	201550
19.8	45947	48394	47981	192541	205952	203624	49189	50401	49709	201842	203551	199225
20.4	46119	48476	48552	189718	203577	199771	49542	50500	50155	200887	202337	198668
21	46110	48612	48590	189383	202960	200480	49625	50456	50089	199145	201034	196430
21.6	46414	48814	48669	188762	202701	198684	49935	50792	50125	198192	199996	194034
22.2	46350	48612	48537	189222	200815	198032	49946	50857	50462	198225	198740	192478
22.8	46420	49161	48948	186852	199458	196060	49849	50984	50536	195470	196434	191913
23.4	46424	48948	48846	185964	197263	195421	50130	51090	50857	193955	194997	190162
24	46540	49022	48746	184647	196336	193046	50075	51286	51055	193018	193011	188445
24.6	46348	48471	49011	182528	193443	192621	50585	51363	51211	190982	192455	186906
25.2	46746	48479	49533	182075	191202	190298	50595	51652	51372	190111	190920	185546
25.8	46706	48821	49366	180072	190378	188921	50678	51796	51387	188100	189147	183393
26.4	46801	49054	49578	179787	189618	188007	50896	52283	51493	186655	188060	183189
27	46989	48987	49639	178141	188628	186432	51016	52286	52090	185332	186856	180922
27.6	46981	49430	49698	177614	185905	185435	51207	52308	52071	184566	185325	179678
28.2	46846	49632	49983	175075	185169	184683	51205	52715	52149	183079	183929	177973
28.8	47087	49340	49854	173998	183922	183426	51384	52654	52320	181633	183132	176618
29.4	47459	49332	49950	172047	182855	182915	51418	53118	52666	179491	181014	174970
30	47468	49603	50019	172225	181715	180057	51811	53224	52943	178253	180259	173739
30.6	47181	49545	50203	170903	180589	179736	51778	53234	52836	178257	179066	172597
31.2	47519	49687	50082	169981	179264	177014	51996	53261	53100	175458	177112	170775
31.8	47603	49918	50785	168109	178198	176263	52188	53557	53325	175931	175533	168840
32.4	47733	49836	50944	167869	177181	176090	52421	53994	53392	175024	173770	168807
33	47762	50075	50524	165475	175775	173954	52498	54152	53415	171982	172792	167278
33.6	47786	50453	51186	164643	174296	173015	52555	54208	53816	172235	171936	165667
34.2	47939	50707	50944	163898	171990	171907	52792	54624	54219	170485	170764	163130
34.8	48003	50703	51343	162985	171789	170842	52918	54696	54631	169339	168988	162149
35.4	48227	50916	51160	161926	171211	169157	53142	54829	54261	168148	167568	161295
36	48102	50719	51463	159569	169598	168724	53112	54908	54631	166288	166116	160518
36.6	48322	50878	51835	158903	168202	166598	53268	55246	54692	165543	164736	159498
37.2	48458	51216	51824	157773	166354	164836	53401	55338	54929	164462	162982	158416
37.8	48701	51158	51984	156115	165352	163670	53677	55574	55527	162265	161752	156525
38.4	48550	51248	51985	155820	163729	163099	53775	55632	55424	161713	160843	154666
39	48838	51530	51986	154092	163457	161836	54027	56008	55626	160863	159047	154466
39.6	48896	51633	52326	153387	162335	159886	54198	56081	55868	158924	158375	152360
40.2	49104	51549	52401	151971	161076	158800	54217	56220	55941	158038	157111	152069
40.8	49119	51748	52888	149957	159994	157207	54468	56184	55993	157558	156863	150427
41.4	49219	51901	52961	150054	158179	156333	54498	56538	56294	156236	154010	149051
42	49443	51950	52881	148887	156787	155500	55012	56654	56262	154235	153940	148026
42.6	49367	52038	52939	147476	156052	153944	54838	56942	56816	153222	152417	147183
43.2	49674	52334	53424	146271	155471	152224	55151	57017	56878	152598	151850	145113
43.8	49746	52262	53378	145142	153423	151933	55028	57162	56786	151627	150268	145145
44.4	49635	52473	53574	144155	152433	150965	55021	57452	57045	149914	149446	143058
45	49827	52629	53724	143142	152171	149948	55428	57364	57321	148373	147735	141598
45.6	49859	52684	53844	141793	150998	148991	55367	57904	57185	148435	146748	139906
46.2	50151	53031	54082	140911	148715	147250	55375	57922	57551	147320	145090	139849
46.8	50118	53100	54297	140495	148915	146822	56143	58273	57748	146692	144293	138303
47.4	50075	53102	54113	138927	146707	144729	55765	57802	57682	144863	143029	136886
48	50350	53471	54511	137131	145336	143055	55932	58242	57965	142764	142257	134979
48.6	50367	53164	54441	136664	144343	142222	55912	58042	57904	141449	140404	135135
49.2	50511	53535	54652	135764	143720	141184	56162	58382	58129	141554	139024	134070
49.8	50551	53447	54759	134609	142155	140291	56316	58673	58541	139774	138353	132524
50.4	50907	53771	54779	133451	141445	139553	56255	58705	58396	139553	137426	131206
51	51013	53825	54772	133050	140293	137105	56828	58668	58761	138465	136324	130353
51.6	51134	54132	55202	131150	139215	136632	56905	58927	58821	136926	134881	129512
52.2	51067	53977	55152	129886	138035	135345	56917	58811	58788	135145	134241	128262
52.8	51374	53806	55836	129366	136969	134781	56842	59326	58766	135304	132735	126995
53.4	51347	54332	55672	128612	135780	133705	57178	59268	59061	134100	131981	126185
54	51259	54292	55649	127035	135264	132594	57235	59312	59189	132729	131713	125355
54.6	51288	54692	55657	126892	134164	130870	57231	59646	59171	131898	129439	123785
55.2	51435	54823	55800	124356	133672	130675	57230	59925	59348	131368	128427	121983
55.8	51525	54677	56043	124520	131151	129929	57636	59926	59120	129469	128241	121665
56.4	51596	54757	56226	123644	130887	128299	57890	60067	59634	129706	126511	120535
57	51889	54981	56237	123434	130584	127490	57700	60029	59679	127826	125384	119709
57.6	51645	54730	56353	121196	129313	126521	58205	60365	59963	127403	124587	119394
58.2	51805	54779	56429	120426	127577	125528	57902	60030	60042	125860	124012	118152
58.8	51685	55195	58239	120273	126243	124938	57985	60492	59938	124724	122687	117221
59.4	51944	55267	56731	117865	125778	122986	57978	60749	60179	124171	121482	115262
60	51997	55642	56762	117483	125159	121561	58255	60848	60472	123833	120814	115142
60.6	51975	55531	57109	116396	124239	120901	58250	60815	60724	121897	118949	113554
61.2	52039	55695	57051	115682	123898	119751	58311	60684	60774	120986	118256	112539
61.8	52131	55619	56865	114914	122355	118727	58355	60913	60928	120337	117201	111771
62.4	52248	55740	57218	113531	121166	118050	58556	61414	60771	119340	116041	111368
63	52581	56046	57186	112746	119992	116954	58592	61326	61019	119002	115329	109497
63.6	52280	56050	57619	112317	119406	116082	58718	61386	60976	117526	114630	109332
64.2	52594	56109	57603	110561	118055	115583	58652	61727	61387	116947	113330	107613
64.8	52741	56233	57423	110433	116701	113628	58888	61623	61632	115576	112115	107159
65.4	52628	56438	57795	109292	115925	113359	59053	62172	61247	115270	112181	105749
66	52862	56374	57586	108817	114700	112283	59177	61754	61287	114452	110951	105597
66.6	52797	56547	58093	107864	114444	111333	59179	62298	61551	112372	110471	103706
67.2	53067	56769	57968	106043	113641	110385	59203	62135	61743	112288	108391	103657
67.8	52919	56875	58246	106156	112517	108398	59503	62377	61673	111946	108346	102314
68.4	53001	56884	58534	104719	111437	108131	59262	62451	61736	110849	106827	101803
69	53231	57022	58375	104187	110514	107693	59676	62526	61969	109204	106634	100640
69.6	53457	56948	58489	103033	109498	106952	59666	62814	62204	109055	105353	99707
70.2	53361	57036	58566	101798	108109	105412	59764	62653	62308	108204	104480	99062
70.8	53344	57271	58709	101639	107659	104533	59881	62762	62358	106649	103519	97848
71.4	53571	57375	58887	101041	106348	104297	59870	62721	62400	106166	102671	97355
72	53699	57333	58849	99278	104971	102518	59896	62734	62394	105170	101574	96309
72.6	53678	57330	59115	99815	104735	101581	59829	62967	62626	104217	100190	95350
73.2	53642	57180	60461	98308	103610	100690	60067	62848	62613	104227	99557	95437
73.8	53860	57641	59076	97458	103453	99874	60592	63075	62977	103190	99456	93760
74.4	53824	57713	59291	96322	102099	99654	60389	63037	62929	102248	97626	93410
