# Supplementary material for: Structural basis of Fanconi anemia pathway activation by FANCM
Source: EMBO J. 2025 May 30;44(14):4013–36. doi: 10.1038/s44318-025-00468-3 (PMC12263834; doi:10.1038/s44318-025-00468-3)
Supplement: Supplementary file 6 — Source data Fig. 6 [file 44318_2025_468_MOESM6_ESM.zip]

Archive with 56 entries (50 files):
- Figure 6/
- Figure 6/.DS_Store
- __MACOSX/Figure 6/._.DS_Store
- Figure 6/6F-G/
- Figure 6/6B/
- Figure 6/6E/
- Figure 6/6D/
- Figure 6/6C/
- Figure 6/6F-G/MMC dHel2i_DAPI.tif
- __MACOSX/Figure 6/6F-G/._MMC dHel2i_DAPI.tif
- Figure 6/6F-G/MMC D214A_DAPI.tif
- __MACOSX/Figure 6/6F-G/._MMC D214A_DAPI.tif
- Figure 6/6F-G/MMC MKO 1_Cy5.tif
- __MACOSX/Figure 6/6F-G/._MMC MKO 1_Cy5.tif
- Figure 6/6F-G/.DS_Store
- __MACOSX/Figure 6/6F-G/._.DS_Store
- Figure 6/6F-G/MMC WT 1_Cy5.tif
- __MACOSX/Figure 6/6F-G/._MMC WT 1_Cy5.tif
- Figure 6/6F-G/MMC MKO 1_FITC.tif
- __MACOSX/Figure 6/6F-G/._MMC MKO 1_FITC.tif
- Figure 6/6F-G/MMC V555F_DAPI.tif
- __MACOSX/Figure 6/6F-G/._MMC V555F_DAPI.tif
- Figure 6/6F-G/MMC V555F_Cy5.tif
- __MACOSX/Figure 6/6F-G/._MMC V555F_Cy5.tif
- Figure 6/6F-G/MMC K117R_Cy5.tif
- __MACOSX/Figure 6/6F-G/._MMC K117R_Cy5.tif
- Figure 6/6F-G/MMC WT 1_DAPI.tif
- __MACOSX/Figure 6/6F-G/._MMC WT 1_DAPI.tif
- Figure 6/6F-G/Figure 6G foci data.prism
- __MACOSX/Figure 6/6F-G/._Figure 6G foci data.prism
- Figure 6/6F-G/MMC dHel2i_Cy5.tif
- __MACOSX/Figure 6/6F-G/._MMC dHel2i_Cy5.tif
- Figure 6/6F-G/MMC K117R_DAPI.tif
- __MACOSX/Figure 6/6F-G/._MMC K117R_DAPI.tif
- Figure 6/6F-G/MMC V555F_FITC.tif
- __MACOSX/Figure 6/6F-G/._MMC V555F_FITC.tif
- Figure 6/6F-G/MMC MKO 1_DAPI.tif
- __MACOSX/Figure 6/6F-G/._MMC MKO 1_DAPI.tif
- Figure 6/6F-G/MMC D214A_FITC.tif
- __MACOSX/Figure 6/6F-G/._MMC D214A_FITC.tif
- Figure 6/6F-G/MMC dHel2i_FITC.tif
- __MACOSX/Figure 6/6F-G/._MMC dHel2i_FITC.tif
- Figure 6/6F-G/MMC K117R_FITC.tif
- __MACOSX/Figure 6/6F-G/._MMC K117R_FITC.tif
- Figure 6/6F-G/MMC D214A_Cy5.tif
- __MACOSX/Figure 6/6F-G/._MMC D214A_Cy5.tif
- Figure 6/6F-G/MMC WT 1_FITC.tif
- __MACOSX/Figure 6/6F-G/._MMC WT 1_FITC.tif
- Figure 6/6B/graphs of FANCM ATPgS.pzfx
- __MACOSX/Figure 6/6B/._graphs of FANCM ATPgS.pzfx
- Figure 6/6E/Figure 6E source quantification.xlsx
- __MACOSX/Figure 6/6E/._Figure 6E source quantification.xlsx
- Figure 6/6D/graphs of FANCM ATPase mutants.pzfx
- __MACOSX/Figure 6/6D/._graphs of FANCM ATPase mutants.pzfx
- Figure 6/6C/Figure 6C.prism
- __MACOSX/Figure 6/6C/._Figure 6C.prism
