# Supplementary material for: Structural basis of Fanconi anemia pathway activation by FANCM
Source: EMBO J. 2025 May 30;44(14):4013–36. doi: 10.1038/s44318-025-00468-3 (PMC12263834; doi:10.1038/s44318-025-00468-3)
Supplement: Supplementary file 6 — Source data Fig. 6 [file 44318_2025_468_MOESM6_ESM.zip › Figure 6/6E/Figure 6E source quantification.xlsx]

## Sheet: Sheet1
FANCD2 ubiquitination
time (min)	WT FANCM	Y332A	H369E	delHel2i	no FANCM
0	0	0	0	0	0
5	62	37	60	2	35
10	75	45	75	3	45
15	78	50	80	5	50
30	81	52	85	6	50
60	87	53	90	3	51
FANCI ubiquitination
0	0	0	0	0	0
5	15	4	7	0	2
10	17	7	14	0	2
15	20	11	22	0	3
30	37	11	31	0	4
60	50	9	45	0	4
