# Supplementary material for: Structural basis of Fanconi anemia pathway activation by FANCM
Source: EMBO J. 2025 May 30;44(14):4013–36. doi: 10.1038/s44318-025-00468-3 (PMC12263834; doi:10.1038/s44318-025-00468-3)
Supplement: Supplementary file 7 — Source data Fig. 7 [file 44318_2025_468_MOESM7_ESM.zip]

Archive with 61 entries (54 files):
- Figure 7/
- Figure 7/.DS_Store
- Figure 7/7A/
- Figure 7/7A/Predictomes data.prism
- Figure 7/7C_updated/
- Figure 7/7C_updated/7C_FANCD2 uncropped.tif
- Figure 7/7C_updated/7C_FANCI uncropped.tif
- Figure 7/7F/
- Figure 7/7F/.DS_Store
- Figure 7/7F/FANCM uncropped 7F.pdf
- Figure 7/7G-H/
- Figure 7/7G-H/.DS_Store
- Figure 7/7G-H/Figure 7H foci data.prism
- Figure 7/7G-H/MMC E964K_Cy5.tif
- Figure 7/7G-H/MMC E964K_DAPI.tif
- Figure 7/7G-H/MMC E964K_FITC.tif
- Figure 7/7G-H/MMC MKO 2_Cy5.tif
- Figure 7/7G-H/MMC MKO 2_DAPI.tif
- Figure 7/7G-H/MMC MKO 2_FITC.tif
- Figure 7/7G-H/MMC MM1_Cy5.tif
- Figure 7/7G-H/MMC MM1_DAPI.tif
- Figure 7/7G-H/MMC MM1_FITC.tif
- Figure 7/7G-H/MMC P999A_Cy5.tif
- Figure 7/7G-H/MMC P999A_DAPI.tif
- Figure 7/7G-H/MMC P999A_FITC.tif
- Figure 7/7G-H/MMC V990A_Cy5.tif
- Figure 7/7G-H/MMC V990A_DAPI.tif
- Figure 7/7G-H/MMC V990A_FITC.tif
- Figure 7/7G-H/MMC WT 2_Cy5.tif
- Figure 7/7G-H/MMC WT 2_DAPI.tif
- Figure 7/7G-H/MMC WT 2_FITC.tif
- Figure 7/7I/
- Figure 7/7I/FANCM co-IPs.prism
- Figure 7/7J/
- Figure 7/7J/ALL DATA viability MM1 mutants.pzfx
- __MACOSX/Figure 7/._.DS_Store
- __MACOSX/Figure 7/7A/._Predictomes data.prism
- __MACOSX/Figure 7/7F/._.DS_Store
- __MACOSX/Figure 7/7F/._FANCM uncropped 7F.pdf
- __MACOSX/Figure 7/7G-H/._.DS_Store
- __MACOSX/Figure 7/7G-H/._Figure 7H foci data.prism
- __MACOSX/Figure 7/7G-H/._MMC E964K_Cy5.tif
- __MACOSX/Figure 7/7G-H/._MMC E964K_DAPI.tif
- __MACOSX/Figure 7/7G-H/._MMC E964K_FITC.tif
- __MACOSX/Figure 7/7G-H/._MMC MKO 2_Cy5.tif
- __MACOSX/Figure 7/7G-H/._MMC MKO 2_DAPI.tif
- __MACOSX/Figure 7/7G-H/._MMC MKO 2_FITC.tif
- __MACOSX/Figure 7/7G-H/._MMC MM1_Cy5.tif
- __MACOSX/Figure 7/7G-H/._MMC MM1_DAPI.tif
- __MACOSX/Figure 7/7G-H/._MMC MM1_FITC.tif
- __MACOSX/Figure 7/7G-H/._MMC P999A_Cy5.tif
- __MACOSX/Figure 7/7G-H/._MMC P999A_DAPI.tif
- __MACOSX/Figure 7/7G-H/._MMC P999A_FITC.tif
- __MACOSX/Figure 7/7G-H/._MMC V990A_Cy5.tif
- __MACOSX/Figure 7/7G-H/._MMC V990A_DAPI.tif
- __MACOSX/Figure 7/7G-H/._MMC V990A_FITC.tif
- __MACOSX/Figure 7/7G-H/._MMC WT 2_Cy5.tif
- __MACOSX/Figure 7/7G-H/._MMC WT 2_DAPI.tif
- __MACOSX/Figure 7/7G-H/._MMC WT 2_FITC.tif
- __MACOSX/Figure 7/7I/._FANCM co-IPs.prism
- __MACOSX/Figure 7/7J/._ALL DATA viability MM1 mutants.pzfx
